# Supplementary material for: Two new species of Nemoura Latreille and a new combination of Amphinemura Ris (Plecoptera, Nemouridae) from the Nanling Mountains Region of China
Source: Biodivers Data J. 2024 May 23;12:e121451. doi: 10.3897/BDJ.12.e121451 (PMC11143386; doi:10.3897/BDJ.12.e121451)
Supplement: XML Treatment for Nemoura exterclava [file BDJ.12.e121451-treatment1.xml]

<!DOCTYPE tp:taxon-treatment
  PUBLIC "-//TaxonX//DTD Taxonomic Treatment Publishing DTD v0 20100105//EN" "tax-treatment-NSO.dtd">
<tp:taxon-treatment xmlns:tp="http://www.plazi.org/taxpub"><tp:treatment-meta><mixed-citation publication-type="journal"><person-group><name><surname>Zhu</surname><given-names>Ya-Fei</given-names></name><name><surname>Rehman</surname><given-names>Abdur</given-names></name><name><surname>Du</surname><given-names>Yu-Zhou</given-names></name></person-group><article-title>Two new species of <italic><tp:taxon-name><tp:taxon-name-part taxon-name-part-type="genus" reg="Nemoura">Nemoura</tp:taxon-name-part></tp:taxon-name></italic> Latreille and a new combination of <italic><tp:taxon-name><tp:taxon-name-part taxon-name-part-type="genus" reg="Amphinemura">Amphinemura</tp:taxon-name-part></tp:taxon-name></italic> Ris (<tp:taxon-name><tp:taxon-name-part taxon-name-part-type="order">Plecoptera</tp:taxon-name-part></tp:taxon-name>, <tp:taxon-name><tp:taxon-name-part taxon-name-part-type="family">Nemouridae</tp:taxon-name-part></tp:taxon-name>) from the Nanling Mountains Region of China</article-title><source>Biodivers Data J</source><day>23</day><month>05</month><year>2024</year><volume>12</volume><pub-id pub-id-type="doi">10.3897/BDJ.12.e121451</pub-id></mixed-citation></tp:treatment-meta><tp:nomenclature><tp:taxon-name>
            <object-id xmlns:xlink="http://www.w3.org/1999/xlink" content-type="arpha" xlink:type="simple">81B267CE-6B96-5699-BF68-27D5B730DAAC</object-id>
            <tp:taxon-name-part taxon-name-part-type="genus">Nemoura</tp:taxon-name-part>
            <tp:taxon-name-part taxon-name-part-type="species">exterclava</tp:taxon-name-part>
            <object-id xmlns:xlink="http://www.w3.org/1999/xlink" content-type="zoobank" xlink:type="simple" object-id-type="ZooBank">456508F9-6BE0-4B33-A467-62463C93D191</object-id>
          </tp:taxon-name><tp:taxon-authority>Zhu, Rehman &amp; Du</tp:taxon-authority><tp:taxon-status xmlns:xlink="http://www.w3.org/1999/xlink" xlink:type="simple">sp. nov.</tp:taxon-status></tp:nomenclature><tp:treatment-sec sec-type="materials"><title>Materials</title><list list-type="alpha-lower" list-content="occurrences"><list-item><p><bold>Type status:</bold> <named-content xmlns:xlink="http://www.w3.org/1999/xlink" content-type="dwc:typeStatus" xlink:type="simple">Holotype</named-content>. <bold>Occurrence:</bold> recordedBy: <named-content xmlns:xlink="http://www.w3.org/1999/xlink" content-type="dwc:recordedBy" xlink:type="simple">Huo Qing-Bo and Yang Xiao</named-content>; individualCount: <named-content xmlns:xlink="http://www.w3.org/1999/xlink" content-type="dwc:individualCount" xlink:type="simple">1</named-content>; sex: <named-content xmlns:xlink="http://www.w3.org/1999/xlink" content-type="dwc:sex" xlink:type="simple">Male</named-content>; lifeStage: <named-content xmlns:xlink="http://www.w3.org/1999/xlink" content-type="dwc:lifeStage" xlink:type="simple">Adult</named-content>; occurrenceStatus: <named-content xmlns:xlink="http://www.w3.org/1999/xlink" content-type="dwc:occurrenceStatus" xlink:type="simple">present</named-content>; occurrenceID: <named-content xmlns:xlink="http://www.w3.org/1999/xlink" content-type="dwc:occurrenceID" xlink:type="simple">1796A96B-A20C-5BCA-B7D2-84076E14E824</named-content>; <bold>Taxon:</bold> class: <named-content xmlns:xlink="http://www.w3.org/1999/xlink" content-type="dwc:class" xlink:type="simple"><tp:taxon-name><tp:taxon-name-part taxon-name-part-type="class">Insecta</tp:taxon-name-part></tp:taxon-name></named-content>; order: <named-content xmlns:xlink="http://www.w3.org/1999/xlink" content-type="dwc:order" xlink:type="simple"><tp:taxon-name><tp:taxon-name-part taxon-name-part-type="order">Plecoptera</tp:taxon-name-part></tp:taxon-name></named-content>; family: <named-content xmlns:xlink="http://www.w3.org/1999/xlink" content-type="dwc:family" xlink:type="simple"><tp:taxon-name><tp:taxon-name-part taxon-name-part-type="family">Nemouridae</tp:taxon-name-part></tp:taxon-name></named-content>; genus: <named-content xmlns:xlink="http://www.w3.org/1999/xlink" content-type="dwc:genus" xlink:type="simple"><tp:taxon-name><tp:taxon-name-part taxon-name-part-type="genus">Nemoura</tp:taxon-name-part></tp:taxon-name></named-content>; specificEpithet: <named-content xmlns:xlink="http://www.w3.org/1999/xlink" content-type="dwc:specificEpithet" xlink:type="simple"><italic><tp:taxon-name><tp:taxon-name-part taxon-name-part-type="genus" reg="Nemoura"/><tp:taxon-name-part taxon-name-part-type="species" reg="exterclava">exterclava</tp:taxon-name-part></tp:taxon-name></italic></named-content>; taxonRank: <named-content xmlns:xlink="http://www.w3.org/1999/xlink" content-type="dwc:taxonRank" xlink:type="simple">species</named-content>; scientificNameAuthorship: <named-content xmlns:xlink="http://www.w3.org/1999/xlink" content-type="dwc:scientificNameAuthorship" xlink:type="simple">Zhu, Rehman &amp; Du</named-content>; <bold>Location:</bold> continent: <named-content xmlns:xlink="http://www.w3.org/1999/xlink" content-type="dwc:continent" xlink:type="simple">Asia</named-content>; country: <named-content xmlns:xlink="http://www.w3.org/1999/xlink" content-type="dwc:country" xlink:type="simple">China</named-content>; countryCode: <named-content xmlns:xlink="http://www.w3.org/1999/xlink" content-type="dwc:countryCode" xlink:type="simple">CN</named-content>; stateProvince: <named-content xmlns:xlink="http://www.w3.org/1999/xlink" content-type="dwc:stateProvince" xlink:type="simple">Guangdong</named-content>; locality: <named-content xmlns:xlink="http://www.w3.org/1999/xlink" content-type="dwc:locality" xlink:type="simple">Shaoguan City, Nanling National Forest Park, Lion Well,</named-content>; maximumElevationInMeters: <named-content xmlns:xlink="http://www.w3.org/1999/xlink" content-type="dwc:maximumElevationInMeters" xlink:type="simple">570 m</named-content>; decimalLatitude: <named-content xmlns:xlink="http://www.w3.org/1999/xlink" content-type="dwc:decimalLatitude" xlink:type="simple">24.907204</named-content>; decimalLongitude: <named-content xmlns:xlink="http://www.w3.org/1999/xlink" content-type="dwc:decimalLongitude" xlink:type="simple">113.061274</named-content>; <bold>Identification:</bold> identifiedBy: <named-content xmlns:xlink="http://www.w3.org/1999/xlink" content-type="dwc:identifiedBy" xlink:type="simple">Zhu Ya-Fei, Abdur Rehman, Du Yu-Zhou</named-content>; dateIdentified: <named-content xmlns:xlink="http://www.w3.org/1999/xlink" content-type="dwc:dateIdentified" xlink:type="simple">10-02-2024</named-content>; <bold>Event:</bold> year: <named-content xmlns:xlink="http://www.w3.org/1999/xlink" content-type="dwc:year" xlink:type="simple">2024</named-content>; month: <named-content xmlns:xlink="http://www.w3.org/1999/xlink" content-type="dwc:month" xlink:type="simple">1</named-content>; day: <named-content xmlns:xlink="http://www.w3.org/1999/xlink" content-type="dwc:day" xlink:type="simple">17</named-content>; <bold>Record Level:</bold> language: <named-content xmlns:xlink="http://www.w3.org/1999/xlink" content-type="dwc:language" xlink:type="simple">en</named-content>; institutionCode: <named-content xmlns:xlink="http://www.w3.org/1999/xlink" content-type="dwc:institutionCode" xlink:type="simple">ICYZU</named-content>; basisOfRecord: <named-content xmlns:xlink="http://www.w3.org/1999/xlink" content-type="dwc:basisOfRecord" xlink:type="simple">PreservedSpecimen</named-content></p></list-item><list-item><p><bold>Type status:</bold> <named-content xmlns:xlink="http://www.w3.org/1999/xlink" content-type="dwc:typeStatus" xlink:type="simple">Paratype</named-content>. <bold>Occurrence:</bold> recordedBy: <named-content xmlns:xlink="http://www.w3.org/1999/xlink" content-type="dwc:recordedBy" xlink:type="simple">Wang Xing-Min and Wang Zhi-Jie</named-content>; individualCount: <named-content xmlns:xlink="http://www.w3.org/1999/xlink" content-type="dwc:individualCount" xlink:type="simple">1</named-content>; sex: <named-content xmlns:xlink="http://www.w3.org/1999/xlink" content-type="dwc:sex" xlink:type="simple">Male</named-content>; lifeStage: <named-content xmlns:xlink="http://www.w3.org/1999/xlink" content-type="dwc:lifeStage" xlink:type="simple">Adult</named-content>; occurrenceStatus: <named-content xmlns:xlink="http://www.w3.org/1999/xlink" content-type="dwc:occurrenceStatus" xlink:type="simple">present</named-content>; occurrenceID: <named-content xmlns:xlink="http://www.w3.org/1999/xlink" content-type="dwc:occurrenceID" xlink:type="simple">600C7FC4-432E-5CD6-991B-BBA5CD4FC4E7</named-content>; <bold>Taxon:</bold> class: <named-content xmlns:xlink="http://www.w3.org/1999/xlink" content-type="dwc:class" xlink:type="simple"><tp:taxon-name><tp:taxon-name-part taxon-name-part-type="class">Insecta</tp:taxon-name-part></tp:taxon-name></named-content>; order: <named-content xmlns:xlink="http://www.w3.org/1999/xlink" content-type="dwc:order" xlink:type="simple"><tp:taxon-name><tp:taxon-name-part taxon-name-part-type="order">Plecoptera</tp:taxon-name-part></tp:taxon-name></named-content>; family: <named-content xmlns:xlink="http://www.w3.org/1999/xlink" content-type="dwc:family" xlink:type="simple"><tp:taxon-name><tp:taxon-name-part taxon-name-part-type="family">Nemouridae</tp:taxon-name-part></tp:taxon-name></named-content>; genus: <named-content xmlns:xlink="http://www.w3.org/1999/xlink" content-type="dwc:genus" xlink:type="simple"><tp:taxon-name><tp:taxon-name-part taxon-name-part-type="genus">Nemoura</tp:taxon-name-part></tp:taxon-name></named-content>; specificEpithet: <named-content xmlns:xlink="http://www.w3.org/1999/xlink" content-type="dwc:specificEpithet" xlink:type="simple"><italic><tp:taxon-name><tp:taxon-name-part taxon-name-part-type="genus" reg="Nemoura"/><tp:taxon-name-part taxon-name-part-type="species" reg="exterclava">exterclava</tp:taxon-name-part></tp:taxon-name></italic></named-content>; taxonRank: <named-content xmlns:xlink="http://www.w3.org/1999/xlink" content-type="dwc:taxonRank" xlink:type="simple">species</named-content>; scientificNameAuthorship: <named-content xmlns:xlink="http://www.w3.org/1999/xlink" content-type="dwc:scientificNameAuthorship" xlink:type="simple">Zhu, Rehman &amp; Du</named-content>; <bold>Location:</bold> continent: <named-content xmlns:xlink="http://www.w3.org/1999/xlink" content-type="dwc:continent" xlink:type="simple">Asia</named-content>; country: <named-content xmlns:xlink="http://www.w3.org/1999/xlink" content-type="dwc:country" xlink:type="simple">China</named-content>; countryCode: <named-content xmlns:xlink="http://www.w3.org/1999/xlink" content-type="dwc:countryCode" xlink:type="simple">CN</named-content>; stateProvince: <named-content xmlns:xlink="http://www.w3.org/1999/xlink" content-type="dwc:stateProvince" xlink:type="simple">Guangdong</named-content>; locality: <named-content xmlns:xlink="http://www.w3.org/1999/xlink" content-type="dwc:locality" xlink:type="simple">Nanling, Jiuchongtian</named-content>; <bold>Identification:</bold> identifiedBy: <named-content xmlns:xlink="http://www.w3.org/1999/xlink" content-type="dwc:identifiedBy" xlink:type="simple">Zhu Ya-Fei, Abdur Rehman, Du Yu-Zhou</named-content>; dateIdentified: <named-content xmlns:xlink="http://www.w3.org/1999/xlink" content-type="dwc:dateIdentified" xlink:type="simple">10-02-2024</named-content>; <bold>Event:</bold> year: <named-content xmlns:xlink="http://www.w3.org/1999/xlink" content-type="dwc:year" xlink:type="simple">2007</named-content>; month: <named-content xmlns:xlink="http://www.w3.org/1999/xlink" content-type="dwc:month" xlink:type="simple">1</named-content>; day: <named-content xmlns:xlink="http://www.w3.org/1999/xlink" content-type="dwc:day" xlink:type="simple">17</named-content>; <bold>Record Level:</bold> language: <named-content xmlns:xlink="http://www.w3.org/1999/xlink" content-type="dwc:language" xlink:type="simple">en</named-content>; institutionCode: <named-content xmlns:xlink="http://www.w3.org/1999/xlink" content-type="dwc:institutionCode" xlink:type="simple">ICYZU</named-content>; basisOfRecord: <named-content xmlns:xlink="http://www.w3.org/1999/xlink" content-type="dwc:basisOfRecord" xlink:type="simple">PreservedSpecimen</named-content></p></list-item></list></tp:treatment-sec><tp:treatment-sec sec-type="Description"><title>Description</title><p><bold>Adult habitus</bold>: Head dark brown, antennae brown; head wider than pronotum, compound eyes dark brown, pronotum subquadrate, angles slightly blunt rounded with darker rugosity; wings subhyaline, veins dark brown, legs brown (Fig. <xref ref-type="fig" rid="F11164573">1</xref>).</p><sec sec-type="Male"><title>Male</title><p>Body length 4.2 mm, fore-wing length 8.2 mm, hind-wing length 7.9 mm. Tergum 9 slightly sclerotised, with concave emargination in the middle and slightly protruding in the middle of posterior margin with several small spines (Fig. <xref ref-type="fig" rid="F11164581">2</xref>A and Fig. <xref ref-type="fig" rid="F11164585">3</xref>A). Hypoproct broad basally and tapering towards a triangular tip. Vesicle large, length approximately 2× width (Fig. <xref ref-type="fig" rid="F11164581">2</xref>B and Fig. <xref ref-type="fig" rid="F11164585">3</xref>B). Tergum 10 slightly sclerotised, forming concavity below epiproct, without spines (Fig. <xref ref-type="fig" rid="F11164581">2</xref>A and Fig. <xref ref-type="fig" rid="F11164585">3</xref>A). Paraproct divided into 2 lobes; Inner lobe slightly sclerotised and narrow anteriorly, spanning approximately 2/3 length of outer lobe. Outer lobe slightly sclerotised and trapeziform at basal part; basal half of outer lobe is broad, sclerotised and becoming slender at 1/2 point; posteromedially becoming narrowed and darker, apex membranous and curving outwards, bearing many hairs, resembling the shape of golf club head (Fig. <xref ref-type="fig" rid="F11164585">3</xref>B and Fig. <xref ref-type="fig" rid="F11164585">3</xref>E). Epiproct nearly rectangular, trifurcate structure and 2× longer than width. Dorsal sclerite broad basally, extending dorsolaterally, completely covering lateral aspects of epiproct. Epiproct apex pointed dorsally, slightly swollen and has a cone-shaped projection; medially two prongs arise on lateral sides from middle of epiproct and curved outwards, bearing 3 teeth at apex. Lateral arms distinctly sclerotised and run along lateral sides of epiproct (Fig. <xref ref-type="fig" rid="F11164585">3</xref>A-C and Fig. <xref ref-type="fig" rid="F11164585">3</xref>D). Ventral sclerite darkly sclerotised, broad basally, with blunt rounded tip medially and pair of parallel ridges, armed with two rows of seven spines ventrally. The ridges extend inwards and upwards to dorsal surface and longer than median part (Fig. <xref ref-type="fig" rid="F11164585">3</xref> B). Cerci slightly sclerotised, curved in middle and perpendicular to the body, with scimitar-like black spine at end, which is more distinct in dorsal view (Figs <xref ref-type="fig" rid="F11164581">2</xref>, <xref ref-type="fig" rid="F11164585">3</xref>).</p></sec><sec sec-type="Female"><title>Female</title><p>Unknown</p></sec></tp:treatment-sec><tp:treatment-sec sec-type="Etymology"><title>Etymology</title><p>The name refers to the club-shaped process at the apical half of the outer paraproct lobe. <italic><tp:taxon-name><tp:taxon-name-part taxon-name-part-type="genus" reg="Exter">Exter</tp:taxon-name-part></tp:taxon-name></italic> means outer, while <italic>clava</italic> means club.</p></tp:treatment-sec><tp:treatment-sec sec-type="Distribution"><title>Distribution</title><p>China (Guangdong Province).</p></tp:treatment-sec><tp:treatment-sec sec-type="Taxon discussion"><title>Taxon discussion</title><p>The new species belongs to the <italic><tp:taxon-name><tp:taxon-name-part taxon-name-part-type="genus" reg="Nemoura"/><tp:taxon-name-part taxon-name-part-type="species" reg="ovocercia">ovocercia</tp:taxon-name-part></tp:taxon-name></italic> group and it is most similar to the Nanling Mountains species <italic><tp:taxon-name><tp:taxon-name-part taxon-name-part-type="genus" reg="Nemoura">Nemoura</tp:taxon-name-part><tp:taxon-name-part taxon-name-part-type="species" reg="alticalcaneum">alticalcaneum</tp:taxon-name-part></tp:taxon-name></italic> Mo, Wang &amp; Li, 2020 in the epiproct. It can be distinguished from <italic><tp:taxon-name><tp:taxon-name-part taxon-name-part-type="genus" reg="Nemoura">N.</tp:taxon-name-part><tp:taxon-name-part taxon-name-part-type="species" reg="alticalcaneum">alticalcaneum</tp:taxon-name-part></tp:taxon-name></italic>, based on the following characteristics: the outer lobe, resembling the shape of a golf club head (Fig. <xref ref-type="fig" rid="F11164585">3</xref>E). Epiproct ventral sclerite extends to the dorsal surface, forming two prong-like protrusions longer than median part, each bearing three thick spines apically, in dorsal view (Fig. <xref ref-type="fig" rid="F11164585">3</xref>A). Cerci are folded in the middle, bearing long sclerotised prong at the apex (Fig. <xref ref-type="fig" rid="F11164585">3</xref>E). In <italic><tp:taxon-name><tp:taxon-name-part taxon-name-part-type="genus" reg="Nemoura">N.</tp:taxon-name-part><tp:taxon-name-part taxon-name-part-type="species" reg="alticalcaneum">alticalcaneum</tp:taxon-name-part></tp:taxon-name></italic>, the paraproct has a complex outer lobe, apically with a high-heeled process. The ventral sclerite also extends to the dorsal surface, forming two horn-like protrusions, albeit shorter than the median part, with the apex featuring two blunt teeth, as seen in dorsal view (<xref ref-type="bibr" rid="B11180940">Mo et al. 2022</xref>). Whereas in this new species, the epiproct apex lacks strong serrations on the dorsal margin and the cerci are complex, with a scimitar-like black spine at the end, which is significantly different from recorded speceies. The new species was collected from the road side in Nanling National Forest Park (Fig. <xref ref-type="fig" rid="F11164587">4</xref>).</p></tp:treatment-sec><tp:treatment-sec><!--Section generated to contain objects referenced in tp:taxon-treatment.--><fig id="F11164573" position="float" orientation="portrait"><object-id xmlns:xlink="http://www.w3.org/1999/xlink" content-type="arpha" xlink:type="simple">FD37E474-7271-5F92-BF66-2C311BB282F1</object-id><object-id xmlns:xlink="http://www.w3.org/1999/xlink" content-type="doi" xlink:type="simple">10.3897/BDJ.12.e121451.figure1</object-id><label>Figure 1.</label><caption><p><italic><tp:taxon-name><tp:taxon-name-part taxon-name-part-type="genus" reg="Nemoura">Nemoura</tp:taxon-name-part><tp:taxon-name-part taxon-name-part-type="species" reg="exterclava">exterclava</tp:taxon-name-part></tp:taxon-name></italic> Zhu, Rehman &amp; Du sp. nov., male. <bold>A</bold> prothorax, ventral view; <bold>B</bold> head and pronotum, dorsal view.</p></caption><graphic xmlns:xlink="http://www.w3.org/1999/xlink" xlink:href="bdj-12-e121451-g001.png" position="float" id="oo_983645.png" orientation="portrait" xlink:type="simple"><uri content-type="original_file" xlink:type="simple">https://binary.pensoft.net/fig/983645</uri></graphic></fig><fig id="F11164581" position="float" orientation="portrait"><object-id xmlns:xlink="http://www.w3.org/1999/xlink" content-type="arpha" xlink:type="simple">DC14F378-AB1E-5C31-B2B2-FAC1E6750D14</object-id><object-id xmlns:xlink="http://www.w3.org/1999/xlink" content-type="doi" xlink:type="simple">10.3897/BDJ.12.e121451.figure2</object-id><label>Figure 2.</label><caption><p><italic><tp:taxon-name><tp:taxon-name-part taxon-name-part-type="genus" reg="Nemoura">Nemoura</tp:taxon-name-part><tp:taxon-name-part taxon-name-part-type="species" reg="exterclava">exterclava</tp:taxon-name-part></tp:taxon-name></italic> Zhu, Rehman &amp; Du sp. nov., male terminalia. <bold>A</bold> dorsal view; <bold>B</bold> ventral view; <bold>C</bold> lateral view.</p></caption><graphic xmlns:xlink="http://www.w3.org/1999/xlink" xlink:href="bdj-12-e121451-g002.png" position="float" id="oo_983647.png" orientation="portrait" xlink:type="simple"><uri content-type="original_file" xlink:type="simple">https://binary.pensoft.net/fig/983647</uri></graphic></fig><fig id="F11164585" position="float" orientation="portrait"><object-id xmlns:xlink="http://www.w3.org/1999/xlink" content-type="arpha" xlink:type="simple">B519C7FA-ADBC-5136-8E88-F680ED488942</object-id><object-id xmlns:xlink="http://www.w3.org/1999/xlink" content-type="doi" xlink:type="simple">10.3897/BDJ.12.e121451.figure3</object-id><label>Figure 3.</label><caption><p><italic><tp:taxon-name><tp:taxon-name-part taxon-name-part-type="genus" reg="Nemoura">Nemoura</tp:taxon-name-part><tp:taxon-name-part taxon-name-part-type="species" reg="exterclava">exterclava</tp:taxon-name-part></tp:taxon-name></italic> Zhu, Rehman &amp; Du sp. nov., male. <bold>A</bold> terminalia, dorsal view; <bold>B</bold> terminalia, ventral view; <bold>C</bold> epiproct, ventral view; <bold>D</bold> epiproct, lateral view; <bold>E</bold> left paraproct, ventral view.</p></caption><graphic xmlns:xlink="http://www.w3.org/1999/xlink" xlink:href="bdj-12-e121451-g003.png" position="float" id="oo_1025462.png" orientation="portrait" xlink:type="simple"><uri content-type="original_file" xlink:type="simple">https://binary.pensoft.net/fig/1025462</uri></graphic></fig><fig id="F11164587" position="float" orientation="portrait"><object-id xmlns:xlink="http://www.w3.org/1999/xlink" content-type="arpha" xlink:type="simple">9A60C8BE-DF80-58B5-803C-3D1E894BCA48</object-id><object-id xmlns:xlink="http://www.w3.org/1999/xlink" content-type="doi" xlink:type="simple">10.3897/BDJ.12.e121451.figure4</object-id><label>Figure 4.</label><caption><p>Habitat of <italic><tp:taxon-name><tp:taxon-name-part taxon-name-part-type="genus" reg="Nemoura">Nemoura</tp:taxon-name-part><tp:taxon-name-part taxon-name-part-type="species" reg="exterclava">exterclava</tp:taxon-name-part></tp:taxon-name></italic> Zhu, Rehman &amp; Du sp. nov. in Nanling National Forest Park, Lion Well, Guangdong Province, China (Photograph by Huo Qing-Bo).</p></caption><graphic xmlns:xlink="http://www.w3.org/1999/xlink" xlink:href="bdj-12-e121451-g004.png" position="float" id="oo_1025460.png" orientation="portrait" xlink:type="simple"><uri content-type="original_file" xlink:type="simple">https://binary.pensoft.net/fig/1025460</uri></graphic></fig></tp:treatment-sec><ref-list><ref id="B11180940"><element-citation xmlns:xlink="http://www.w3.org/1999/xlink" publication-type="article" xlink:type="simple"><person-group person-group-type="author"><name name-style="western"><surname>Mo</surname><given-names>R. R</given-names></name><name name-style="western"><surname>Wang</surname><given-names>G. Q</given-names></name><name name-style="western"><surname>Yang</surname><given-names>Ding</given-names></name><name name-style="western"><surname>Li</surname><given-names>Wei. Hai</given-names></name><name name-style="western"><surname>Murányi</surname><given-names>Dávid.</given-names></name></person-group><year>2022</year><article-title>Review and contribution to the stoneflies (<tp:taxon-name><tp:taxon-name-part taxon-name-part-type="class">Insecta</tp:taxon-name-part></tp:taxon-name>: <tp:taxon-name><tp:taxon-name-part taxon-name-part-type="order">Plecoptera</tp:taxon-name-part></tp:taxon-name>) of Guangxi Zhuang Autonomous Region, China, with new species and new records from South China</article-title><source>Zootaxa</source><volume>5176</volume><issue>1</issue><fpage>1</fpage><lpage>80</lpage><pub-id pub-id-type="doi">10.11646/zootaxa.5176.1.1.</pub-id></element-citation></ref></ref-list></tp:taxon-treatment>
