# Supplementary material for: Two new species of Nemoura Latreille and a new combination of Amphinemura Ris (Plecoptera, Nemouridae) from the Nanling Mountains Region of China
Source: Biodivers Data J. 2024 May 23;12:e121451. doi: 10.3897/BDJ.12.e121451 (PMC11143386; doi:10.3897/BDJ.12.e121451)
Supplement: XML Treatment for Nemoura cerciserrata [file BDJ.12.e121451-treatment2.xml]

<!DOCTYPE tp:taxon-treatment
  PUBLIC "-//TaxonX//DTD Taxonomic Treatment Publishing DTD v0 20100105//EN" "tax-treatment-NSO.dtd">
<tp:taxon-treatment xmlns:tp="http://www.plazi.org/taxpub"><tp:treatment-meta><mixed-citation publication-type="journal"><person-group><name><surname>Zhu</surname><given-names>Ya-Fei</given-names></name><name><surname>Rehman</surname><given-names>Abdur</given-names></name><name><surname>Du</surname><given-names>Yu-Zhou</given-names></name></person-group><article-title>Two new species of <italic><tp:taxon-name><tp:taxon-name-part taxon-name-part-type="genus" reg="Nemoura">Nemoura</tp:taxon-name-part></tp:taxon-name></italic> Latreille and a new combination of <italic><tp:taxon-name><tp:taxon-name-part taxon-name-part-type="genus" reg="Amphinemura">Amphinemura</tp:taxon-name-part></tp:taxon-name></italic> Ris (<tp:taxon-name><tp:taxon-name-part taxon-name-part-type="order">Plecoptera</tp:taxon-name-part></tp:taxon-name>, <tp:taxon-name><tp:taxon-name-part taxon-name-part-type="family">Nemouridae</tp:taxon-name-part></tp:taxon-name>) from the Nanling Mountains Region of China</article-title><source>Biodivers Data J</source><day>23</day><month>05</month><year>2024</year><volume>12</volume><pub-id pub-id-type="doi">10.3897/BDJ.12.e121451</pub-id></mixed-citation></tp:treatment-meta><tp:nomenclature><tp:taxon-name>
            <object-id xmlns:xlink="http://www.w3.org/1999/xlink" content-type="arpha" xlink:type="simple">E548F8FB-93F4-5926-B813-558D476F87B5</object-id>
            <tp:taxon-name-part taxon-name-part-type="genus">Nemoura</tp:taxon-name-part>
            <tp:taxon-name-part taxon-name-part-type="species">cerciserrata</tp:taxon-name-part>
            <object-id xmlns:xlink="http://www.w3.org/1999/xlink" content-type="zoobank" xlink:type="simple" object-id-type="ZooBank">9772E2EB-8E8D-4C80-83D3-304D0CEBB03B</object-id>
          </tp:taxon-name><tp:taxon-authority>Zhu, Du &amp; Rehman</tp:taxon-authority><tp:taxon-status xmlns:xlink="http://www.w3.org/1999/xlink" xlink:type="simple">sp. nov.</tp:taxon-status></tp:nomenclature><tp:treatment-sec sec-type="materials"><title>Materials</title><list list-type="alpha-lower" list-content="occurrences"><list-item><p><bold>Type status:</bold> <named-content xmlns:xlink="http://www.w3.org/1999/xlink" content-type="dwc:typeStatus" xlink:type="simple">Holotype</named-content>. <bold>Occurrence:</bold> individualCount: <named-content xmlns:xlink="http://www.w3.org/1999/xlink" content-type="dwc:individualCount" xlink:type="simple">1</named-content>; sex: <named-content xmlns:xlink="http://www.w3.org/1999/xlink" content-type="dwc:sex" xlink:type="simple">Male</named-content>; lifeStage: <named-content xmlns:xlink="http://www.w3.org/1999/xlink" content-type="dwc:lifeStage" xlink:type="simple">Adult</named-content>; occurrenceStatus: <named-content xmlns:xlink="http://www.w3.org/1999/xlink" content-type="dwc:occurrenceStatus" xlink:type="simple">present</named-content>; occurrenceID: <named-content xmlns:xlink="http://www.w3.org/1999/xlink" content-type="dwc:occurrenceID" xlink:type="simple">6BB7C443-9554-526F-A0E8-381294D03443</named-content>; <bold>Taxon:</bold> class: <named-content xmlns:xlink="http://www.w3.org/1999/xlink" content-type="dwc:class" xlink:type="simple"><tp:taxon-name><tp:taxon-name-part taxon-name-part-type="class">Insecta</tp:taxon-name-part></tp:taxon-name></named-content>; order: <named-content xmlns:xlink="http://www.w3.org/1999/xlink" content-type="dwc:order" xlink:type="simple"><tp:taxon-name><tp:taxon-name-part taxon-name-part-type="order">Plecoptera</tp:taxon-name-part></tp:taxon-name></named-content>; family: <named-content xmlns:xlink="http://www.w3.org/1999/xlink" content-type="dwc:family" xlink:type="simple"><tp:taxon-name><tp:taxon-name-part taxon-name-part-type="family">Nemouridae</tp:taxon-name-part></tp:taxon-name></named-content>; genus: <named-content xmlns:xlink="http://www.w3.org/1999/xlink" content-type="dwc:genus" xlink:type="simple"><tp:taxon-name><tp:taxon-name-part taxon-name-part-type="genus">Nemoura</tp:taxon-name-part></tp:taxon-name></named-content>; specificEpithet: <named-content xmlns:xlink="http://www.w3.org/1999/xlink" content-type="dwc:specificEpithet" xlink:type="simple"><italic><tp:taxon-name><tp:taxon-name-part taxon-name-part-type="genus" reg="Nemoura"/><tp:taxon-name-part taxon-name-part-type="species" reg="cerciserrata">cerciserrata</tp:taxon-name-part></tp:taxon-name></italic></named-content>; taxonRank: <named-content xmlns:xlink="http://www.w3.org/1999/xlink" content-type="dwc:taxonRank" xlink:type="simple">species</named-content>; <bold>Location:</bold> continent: <named-content xmlns:xlink="http://www.w3.org/1999/xlink" content-type="dwc:continent" xlink:type="simple">Asia</named-content>; country: <named-content xmlns:xlink="http://www.w3.org/1999/xlink" content-type="dwc:country" xlink:type="simple">China</named-content>; countryCode: <named-content xmlns:xlink="http://www.w3.org/1999/xlink" content-type="dwc:countryCode" xlink:type="simple">CN</named-content>; stateProvince: <named-content xmlns:xlink="http://www.w3.org/1999/xlink" content-type="dwc:stateProvince" xlink:type="simple">Guangdong</named-content>; locality: <named-content xmlns:xlink="http://www.w3.org/1999/xlink" content-type="dwc:locality" xlink:type="simple">Shaoguan City, Shixing county, Chebaling Nature Reserve</named-content>; decimalLatitude: <named-content xmlns:xlink="http://www.w3.org/1999/xlink" content-type="dwc:decimalLatitude" xlink:type="simple">24.711731</named-content>; decimalLongitude: <named-content xmlns:xlink="http://www.w3.org/1999/xlink" content-type="dwc:decimalLongitude" xlink:type="simple">114.236787</named-content>; <bold>Identification:</bold> identifiedBy: <named-content xmlns:xlink="http://www.w3.org/1999/xlink" content-type="dwc:identifiedBy" xlink:type="simple">Zhu Ya-Fei, Abdur Rehman, Du Yu-Zhou</named-content>; <bold>Event:</bold> year: <named-content xmlns:xlink="http://www.w3.org/1999/xlink" content-type="dwc:year" xlink:type="simple">2024</named-content>; month: <named-content xmlns:xlink="http://www.w3.org/1999/xlink" content-type="dwc:month" xlink:type="simple">1</named-content>; day: <named-content xmlns:xlink="http://www.w3.org/1999/xlink" content-type="dwc:day" xlink:type="simple">15,</named-content>; <bold>Record Level:</bold> institutionCode: <named-content xmlns:xlink="http://www.w3.org/1999/xlink" content-type="dwc:institutionCode" xlink:type="simple">ICYZU</named-content>; basisOfRecord: <named-content xmlns:xlink="http://www.w3.org/1999/xlink" content-type="dwc:basisOfRecord" xlink:type="simple">PreservedSpecimen</named-content></p></list-item><list-item><p><bold>Type status:</bold> <named-content xmlns:xlink="http://www.w3.org/1999/xlink" content-type="dwc:typeStatus" xlink:type="simple">Paratype</named-content>. <bold>Occurrence:</bold> individualCount: <named-content xmlns:xlink="http://www.w3.org/1999/xlink" content-type="dwc:individualCount" xlink:type="simple">1</named-content>; sex: <named-content xmlns:xlink="http://www.w3.org/1999/xlink" content-type="dwc:sex" xlink:type="simple">Male</named-content>; lifeStage: <named-content xmlns:xlink="http://www.w3.org/1999/xlink" content-type="dwc:lifeStage" xlink:type="simple">Adult</named-content>; occurrenceStatus: <named-content xmlns:xlink="http://www.w3.org/1999/xlink" content-type="dwc:occurrenceStatus" xlink:type="simple">present</named-content>; occurrenceID: <named-content xmlns:xlink="http://www.w3.org/1999/xlink" content-type="dwc:occurrenceID" xlink:type="simple">29C5728A-30CD-5A41-9352-E82704EF2766</named-content>; <bold>Taxon:</bold> class: <named-content xmlns:xlink="http://www.w3.org/1999/xlink" content-type="dwc:class" xlink:type="simple"><tp:taxon-name><tp:taxon-name-part taxon-name-part-type="class">Insecta</tp:taxon-name-part></tp:taxon-name></named-content>; order: <named-content xmlns:xlink="http://www.w3.org/1999/xlink" content-type="dwc:order" xlink:type="simple"><tp:taxon-name><tp:taxon-name-part taxon-name-part-type="order">Plecoptera</tp:taxon-name-part></tp:taxon-name></named-content>; family: <named-content xmlns:xlink="http://www.w3.org/1999/xlink" content-type="dwc:family" xlink:type="simple"><tp:taxon-name><tp:taxon-name-part taxon-name-part-type="family">Nemouridae</tp:taxon-name-part></tp:taxon-name></named-content>; genus: <named-content xmlns:xlink="http://www.w3.org/1999/xlink" content-type="dwc:genus" xlink:type="simple"><tp:taxon-name><tp:taxon-name-part taxon-name-part-type="genus">Nemoura</tp:taxon-name-part></tp:taxon-name></named-content>; specificEpithet: <named-content xmlns:xlink="http://www.w3.org/1999/xlink" content-type="dwc:specificEpithet" xlink:type="simple"><italic><tp:taxon-name><tp:taxon-name-part taxon-name-part-type="genus" reg="Nemoura"/><tp:taxon-name-part taxon-name-part-type="species" reg="cerciserrata">cerciserrata</tp:taxon-name-part></tp:taxon-name></italic></named-content>; taxonRank: <named-content xmlns:xlink="http://www.w3.org/1999/xlink" content-type="dwc:taxonRank" xlink:type="simple">species</named-content>; <bold>Location:</bold> continent: <named-content xmlns:xlink="http://www.w3.org/1999/xlink" content-type="dwc:continent" xlink:type="simple">Asia</named-content>; country: <named-content xmlns:xlink="http://www.w3.org/1999/xlink" content-type="dwc:country" xlink:type="simple">China</named-content>; countryCode: <named-content xmlns:xlink="http://www.w3.org/1999/xlink" content-type="dwc:countryCode" xlink:type="simple">CN</named-content>; stateProvince: <named-content xmlns:xlink="http://www.w3.org/1999/xlink" content-type="dwc:stateProvince" xlink:type="simple">Guangdong</named-content>; locality: <named-content xmlns:xlink="http://www.w3.org/1999/xlink" content-type="dwc:locality" xlink:type="simple">Shaoguan City, Shixing county, Chebaling Nature Reserve</named-content>; decimalLatitude: <named-content xmlns:xlink="http://www.w3.org/1999/xlink" content-type="dwc:decimalLatitude" xlink:type="simple">24.711731</named-content>; decimalLongitude: <named-content xmlns:xlink="http://www.w3.org/1999/xlink" content-type="dwc:decimalLongitude" xlink:type="simple">114.236787</named-content>; <bold>Identification:</bold> identifiedBy: <named-content xmlns:xlink="http://www.w3.org/1999/xlink" content-type="dwc:identifiedBy" xlink:type="simple">Zhu Ya-Fei, Abdur Rehman, Du Yu-Zhou</named-content>; <bold>Event:</bold> year: <named-content xmlns:xlink="http://www.w3.org/1999/xlink" content-type="dwc:year" xlink:type="simple">2022</named-content>; month: <named-content xmlns:xlink="http://www.w3.org/1999/xlink" content-type="dwc:month" xlink:type="simple">1</named-content>; day: <named-content xmlns:xlink="http://www.w3.org/1999/xlink" content-type="dwc:day" xlink:type="simple">31</named-content>; <bold>Record Level:</bold> institutionCode: <named-content xmlns:xlink="http://www.w3.org/1999/xlink" content-type="dwc:institutionCode" xlink:type="simple">ICYZU</named-content>; basisOfRecord: <named-content xmlns:xlink="http://www.w3.org/1999/xlink" content-type="dwc:basisOfRecord" xlink:type="simple">PreservedSpecimen</named-content></p></list-item></list></tp:treatment-sec><tp:treatment-sec sec-type="Description"><title>Description</title><p><bold>Adult habitus</bold>: Head dark brown, wider than pronotum; antennae pale brown; compound eyes dark brown. Pronotum subquadrate, angles slightly blunt rounded with darker rugosity. Wings subhyaline, veins dark brown. Legs pale brown (Fig. <xref ref-type="fig" rid="F11164589">5</xref>).</p><sec sec-type="Male"><title>Male</title><p>Body length 4.5 mm, fore-wing length 8.5 mm, hind-wing length 8.2 mm. Tergum 9 slightly sclerotised, with concave emargination in the centre and with several small hairs along posterior margin (Fig. <xref ref-type="fig" rid="F11164591">6</xref>A and Fig. <xref ref-type="fig" rid="F11164595">8</xref>A). Hypoproct broad basally and tapered towards blunt rounded tip. Vesicle rod-like, length approximately 3× width (Figs. 7B and 9B). Tergum 10 strongly sclerotised, forming concavity below epiproct (Fig. <xref ref-type="fig" rid="F11164591">6</xref>A and Fig. <xref ref-type="fig" rid="F11164595">8</xref>A). Paraproct divided into two lobes: inner lobe sclerotised, shallow arcuate shape and approximately 3/4 length of outer lobe. Outer lobe slightly sclerotised presenting triangular resemblance at base. The outer lobe narrows at halfway point and forms vesicle-like structure at tip (Fig. <xref ref-type="fig" rid="F11164591">6</xref>B, Fig. <xref ref-type="fig" rid="F11164593">7</xref>C and Fig. <xref ref-type="fig" rid="F11164595">8</xref>F). Epiproct has membranous heart-shaped process at the top, 2× longer than width. Dorsal sclerite broad basally, extending dorsolaterally, completely covering lateral aspects of epiproct and part of ventral aspect (Fig. <xref ref-type="fig" rid="F11164591">6</xref>A and Fig. <xref ref-type="fig" rid="F11164593">7</xref>A). Lateral arms distinctly sclerotised and run along lateral sides of epiproct. Ventral sclerite of epiproct darkly sclerotised, broad basally, forming pair of parallel ridges with 7-9 spines ventrally; these ventral ridges extend upwards to form an antler-like protrusion with two small blunt spines on tip (Fig. <xref ref-type="fig" rid="F11164593">7</xref>B and Fig. <xref ref-type="fig" rid="F11164595">8</xref>D). Cerci slightly sclerotised with two spines, with strong, spur in the middle and bears sclerotised black pointed spur at the end (Figs <xref ref-type="fig" rid="F11164591">6</xref>, <xref ref-type="fig" rid="F11164593">7</xref>).</p></sec></tp:treatment-sec><tp:treatment-sec sec-type="Diagnosis"><title>Diagnosis</title><sec sec-type="Female"><title>Female</title><p>Unknown</p></sec></tp:treatment-sec><tp:treatment-sec sec-type="Etymology"><title>Etymology</title><p>The latin <italic><tp:taxon-name><tp:taxon-name-part taxon-name-part-type="genus" reg="Nemoura"/><tp:taxon-name-part taxon-name-part-type="species" reg="cerciserrata">cerciserrata</tp:taxon-name-part></tp:taxon-name></italic> refers to a strong, curving spur in the middle of the cerci. <italic><tp:taxon-name><tp:taxon-name-part taxon-name-part-type="genus" reg="Serrata">Serrata</tp:taxon-name-part></tp:taxon-name></italic> means toothed, like a saw.</p></tp:treatment-sec><tp:treatment-sec sec-type="Distribution"><title>Distribution</title><p>China (Guangdong Province).</p></tp:treatment-sec><tp:treatment-sec sec-type="Taxon discussion"><title>Taxon discussion</title><p>The new species belongs to the <italic><tp:taxon-name><tp:taxon-name-part taxon-name-part-type="genus" reg="Nemoura"/><tp:taxon-name-part taxon-name-part-type="species" reg="ovocercia">ovocercia</tp:taxon-name-part></tp:taxon-name></italic> group and it is most similar to the <italic><tp:taxon-name><tp:taxon-name-part taxon-name-part-type="genus" reg="Nemoura">Nemoura</tp:taxon-name-part><tp:taxon-name-part taxon-name-part-type="species" reg="longistyla">longistyla</tp:taxon-name-part></tp:taxon-name></italic> Zhao, Rehman &amp; Du, 2023, as it possesses a comparable epiproct with elongated protrusions at the apex (<italic><xref ref-type="bibr" rid="B11181106">Zhao et al. 2023</xref></italic>). It can be distinguished from the latter by the following characteristics: in <italic><tp:taxon-name><tp:taxon-name-part taxon-name-part-type="genus" reg="Nemoura">Nemoura</tp:taxon-name-part></tp:taxon-name></italic> sp. nov., the ventral sclerite of epiproct extends upwards to form an antler-like protrusion, with two small blunt spines on the tip. The features are not distinctly visible in the dorsal view (Figs <xref ref-type="fig" rid="F11164593">7</xref>, <xref ref-type="fig" rid="F11164595">8</xref>), while the ventral sclerite extends upwards to form a horn-like protrusion and the apex has three small teeth in <italic><tp:taxon-name><tp:taxon-name-part taxon-name-part-type="genus" reg="Nemoura">N.</tp:taxon-name-part><tp:taxon-name-part taxon-name-part-type="species" reg="longistyla">longistyla</tp:taxon-name-part></tp:taxon-name></italic>, which are more distinct in the lateral view. In addition, there is a strongly sclerotised sawing spine in the middle of the cerci, which is significantly different from <italic><tp:taxon-name><tp:taxon-name-part taxon-name-part-type="genus" reg="Nemoura">N.</tp:taxon-name-part><tp:taxon-name-part taxon-name-part-type="species" reg="longistyla">longistyla</tp:taxon-name-part></tp:taxon-name></italic> (Figs <xref ref-type="fig" rid="F11164591">6</xref>, <xref ref-type="fig" rid="F11164593">7</xref>, <xref ref-type="fig" rid="F11164595">8</xref>).</p></tp:treatment-sec><tp:treatment-sec><!--Section generated to contain objects referenced in tp:taxon-treatment.--><fig id="F11164589" position="float" orientation="portrait"><object-id xmlns:xlink="http://www.w3.org/1999/xlink" content-type="arpha" xlink:type="simple">68064B4E-4A5B-5259-B390-5F1A9798EBF6</object-id><object-id xmlns:xlink="http://www.w3.org/1999/xlink" content-type="doi" xlink:type="simple">10.3897/BDJ.12.e121451.figure5</object-id><label>Figure 5.</label><caption><p><italic><tp:taxon-name><tp:taxon-name-part taxon-name-part-type="genus" reg="Nemoura">Nemoura</tp:taxon-name-part><tp:taxon-name-part taxon-name-part-type="species" reg="cerciserrata">cerciserrata</tp:taxon-name-part></tp:taxon-name></italic> Zhu, Du &amp; Rehman sp. nov., male. <bold>A</bold> prothorax, ventral view; <bold>B</bold> head and pronotum, dorsal view.</p></caption><graphic xmlns:xlink="http://www.w3.org/1999/xlink" xlink:href="bdj-12-e121451-g005.png" position="float" id="oo_983653.png" orientation="portrait" xlink:type="simple"><uri content-type="original_file" xlink:type="simple">https://binary.pensoft.net/fig/983653</uri></graphic></fig><fig id="F11164591" position="float" orientation="portrait"><object-id xmlns:xlink="http://www.w3.org/1999/xlink" content-type="arpha" xlink:type="simple">0B4037BB-D538-5212-8734-610A67DFE7D8</object-id><object-id xmlns:xlink="http://www.w3.org/1999/xlink" content-type="doi" xlink:type="simple">10.3897/BDJ.12.e121451.figure6</object-id><label>Figure 6.</label><caption><p><italic><tp:taxon-name><tp:taxon-name-part taxon-name-part-type="genus" reg="Nemoura">Nemoura</tp:taxon-name-part><tp:taxon-name-part taxon-name-part-type="species" reg="cerciserrata">cerciserrata</tp:taxon-name-part></tp:taxon-name></italic> Zhu, Du &amp; Rehman sp. nov., male terminalia. <bold>A</bold> dorsal view; <bold>B</bold> ventral view; <bold>C</bold> lateral view.</p></caption><graphic xmlns:xlink="http://www.w3.org/1999/xlink" xlink:href="bdj-12-e121451-g006.png" position="float" id="oo_983654.png" orientation="portrait" xlink:type="simple"><uri content-type="original_file" xlink:type="simple">https://binary.pensoft.net/fig/983654</uri></graphic></fig><fig id="F11164595" position="float" orientation="portrait"><object-id xmlns:xlink="http://www.w3.org/1999/xlink" content-type="arpha" xlink:type="simple">7E92A400-6932-5C94-980E-EA1E6617C82A</object-id><object-id xmlns:xlink="http://www.w3.org/1999/xlink" content-type="doi" xlink:type="simple">10.3897/BDJ.12.e121451.figure8</object-id><label>Figure 8.</label><caption><p><italic><tp:taxon-name><tp:taxon-name-part taxon-name-part-type="genus" reg="Nemoura">Nemoura</tp:taxon-name-part><tp:taxon-name-part taxon-name-part-type="species" reg="cerciserrata">cerciserrata</tp:taxon-name-part></tp:taxon-name></italic> Zhu, Du &amp; Rehman sp. nov. male. <bold>A</bold> Male terminalia dorsal view; <bold>B</bold> Male terminalia ventral view; <bold>C</bold> epiproct, dorsal view; <bold>D</bold> epiproct, ventral view; <bold>E</bold> epiproct, lateral view; <bold>F</bold> left paraproct, ventral view.</p></caption><graphic xmlns:xlink="http://www.w3.org/1999/xlink" xlink:href="bdj-12-e121451-g008.png" position="float" id="oo_983658.png" orientation="portrait" xlink:type="simple"><uri content-type="original_file" xlink:type="simple">https://binary.pensoft.net/fig/983658</uri></graphic></fig><fig id="F11164593" position="float" orientation="portrait"><object-id xmlns:xlink="http://www.w3.org/1999/xlink" content-type="arpha" xlink:type="simple">1A779AFC-32F5-5994-A954-93B3239C10F5</object-id><object-id xmlns:xlink="http://www.w3.org/1999/xlink" content-type="doi" xlink:type="simple">10.3897/BDJ.12.e121451.figure7</object-id><label>Figure 7.</label><caption><p><italic><tp:taxon-name><tp:taxon-name-part taxon-name-part-type="genus" reg="Nemoura">Nemoura</tp:taxon-name-part><tp:taxon-name-part taxon-name-part-type="species" reg="cerciserrata">cerciserrata</tp:taxon-name-part></tp:taxon-name></italic> Zhu, Du &amp; Rehman sp. nov. Male, <bold>A</bold> epiproct, dorsal view. <bold>B</bold> epiproct, ventral view; <bold>C</bold> apical part of the cercus with its terminal spine; <bold>D</bold> basal part of the cercus with its strong spur and paraproct.</p></caption><graphic xmlns:xlink="http://www.w3.org/1999/xlink" xlink:href="bdj-12-e121451-g007.png" position="float" id="oo_1025461.png" orientation="portrait" xlink:type="simple"><uri content-type="original_file" xlink:type="simple">https://binary.pensoft.net/fig/1025461</uri></graphic></fig></tp:treatment-sec><ref-list><ref id="B11181106"><element-citation xmlns:xlink="http://www.w3.org/1999/xlink" publication-type="article" xlink:type="simple"><person-group person-group-type="author"><name name-style="western"><surname>Zhao</surname><given-names>Meng. Yuan</given-names></name><name name-style="western"><surname>Rehman</surname><given-names>Abdur</given-names></name><name name-style="western"><surname>Du</surname><given-names>Yu. Zhou</given-names></name></person-group><year>2023</year><article-title>New species of <italic><tp:taxon-name><tp:taxon-name-part taxon-name-part-type="genus" reg="Illiesonemoura">Illiesonemoura</tp:taxon-name-part></tp:taxon-name></italic> and <italic><tp:taxon-name><tp:taxon-name-part taxon-name-part-type="genus" reg="Nemoura">Nemoura</tp:taxon-name-part></tp:taxon-name></italic> (<tp:taxon-name><tp:taxon-name-part taxon-name-part-type="order">Plecoptera</tp:taxon-name-part></tp:taxon-name>: <tp:taxon-name><tp:taxon-name-part taxon-name-part-type="family">Nemouridae</tp:taxon-name-part></tp:taxon-name>) from Yunnan Province of southern China</article-title><source>Zootaxa</source><volume>5249</volume><issue>4</issue><fpage>477</fpage><lpage>484</lpage><pub-id pub-id-type="doi">10.11646/zootaxa.5249.4.5.</pub-id></element-citation></ref></ref-list></tp:taxon-treatment>
