# Supplementary material for: Two new species of Nemoura Latreille and a new combination of Amphinemura Ris (Plecoptera, Nemouridae) from the Nanling Mountains Region of China
Source: Biodivers Data J. 2024 May 23;12:e121451. doi: 10.3897/BDJ.12.e121451 (PMC11143386; doi:10.3897/BDJ.12.e121451)
Supplement: XML Treatment for Amphinemura voluta [file BDJ.12.e121451-treatment3.xml]

<!DOCTYPE tp:taxon-treatment
  PUBLIC "-//TaxonX//DTD Taxonomic Treatment Publishing DTD v0 20100105//EN" "tax-treatment-NSO.dtd">
<tp:taxon-treatment xmlns:tp="http://www.plazi.org/taxpub"><tp:treatment-meta><mixed-citation publication-type="journal"><person-group><name><surname>Zhu</surname><given-names>Ya-Fei</given-names></name><name><surname>Rehman</surname><given-names>Abdur</given-names></name><name><surname>Du</surname><given-names>Yu-Zhou</given-names></name></person-group><article-title>Two new species of <italic><tp:taxon-name><tp:taxon-name-part taxon-name-part-type="genus" reg="Nemoura">Nemoura</tp:taxon-name-part></tp:taxon-name></italic> Latreille and a new combination of <italic><tp:taxon-name><tp:taxon-name-part taxon-name-part-type="genus" reg="Amphinemura">Amphinemura</tp:taxon-name-part></tp:taxon-name></italic> Ris (<tp:taxon-name><tp:taxon-name-part taxon-name-part-type="order">Plecoptera</tp:taxon-name-part></tp:taxon-name>, <tp:taxon-name><tp:taxon-name-part taxon-name-part-type="family">Nemouridae</tp:taxon-name-part></tp:taxon-name>) from the Nanling Mountains Region of China</article-title><source>Biodivers Data J</source><day>23</day><month>05</month><year>2024</year><volume>12</volume><pub-id pub-id-type="doi">10.3897/BDJ.12.e121451</pub-id></mixed-citation></tp:treatment-meta><tp:nomenclature><tp:taxon-name>
            <object-id xmlns:xlink="http://www.w3.org/1999/xlink" content-type="arpha" xlink:type="simple">38A7A4B0-AC8F-5696-B02E-4E6CE364A971</object-id>
            <tp:taxon-name-part taxon-name-part-type="genus">Amphinemura</tp:taxon-name-part>
            <tp:taxon-name-part taxon-name-part-type="species">voluta</tp:taxon-name-part>
            <object-id xmlns:xlink="http://www.w3.org/1999/xlink" xlink:type="simple" object-id-type="Plecoptera Species File">https://plecoptera.speciesfile.org/otus/892272/overview</object-id>
          </tp:taxon-name><tp:taxon-authority>(Li &amp; Yang, 2008), comb. nov</tp:taxon-authority><tp:nomenclature-citation-list><tp:nomenclature-citation><tp:taxon-name>
                <tp:taxon-name-part taxon-name-part-type="genus" reg="Amphinemura"/>
                <tp:taxon-name-part taxon-name-part-type="species" reg="voluta"/>
              </tp:taxon-name><comment><italic><tp:taxon-name><tp:taxon-name-part taxon-name-part-type="genus" reg="Indonemoura">Indonemoura</tp:taxon-name-part><tp:taxon-name-part taxon-name-part-type="species" reg="voluta">voluta</tp:taxon-name-part></tp:taxon-name></italic> Li &amp; Yang, 2008 - <xref ref-type="bibr" rid="B11180885">Li and Yang 2008</xref>: 100.</comment></tp:nomenclature-citation></tp:nomenclature-citation-list></tp:nomenclature><tp:treatment-sec sec-type="materials"><title>Materials</title><list list-type="alpha-lower" list-content="occurrences"><list-item><p><bold>Type status:</bold> <named-content xmlns:xlink="http://www.w3.org/1999/xlink" content-type="dwc:typeStatus" xlink:type="simple">Other material</named-content>. <bold>Occurrence:</bold> recordedBy: <named-content xmlns:xlink="http://www.w3.org/1999/xlink" content-type="dwc:recordedBy" xlink:type="simple">Unknown</named-content>; sex: <named-content xmlns:xlink="http://www.w3.org/1999/xlink" content-type="dwc:sex" xlink:type="simple">1</named-content>; lifeStage: <named-content xmlns:xlink="http://www.w3.org/1999/xlink" content-type="dwc:lifeStage" xlink:type="simple">Adult</named-content>; occurrenceStatus: <named-content xmlns:xlink="http://www.w3.org/1999/xlink" content-type="dwc:occurrenceStatus" xlink:type="simple">present</named-content>; occurrenceID: <named-content xmlns:xlink="http://www.w3.org/1999/xlink" content-type="dwc:occurrenceID" xlink:type="simple">80B19B96-02DC-574B-AE80-A79A0B636131</named-content>; <bold>Taxon:</bold> phylum: <named-content xmlns:xlink="http://www.w3.org/1999/xlink" content-type="dwc:phylum" xlink:type="simple"><tp:taxon-name><tp:taxon-name-part taxon-name-part-type="phylum">Arthropoda;</tp:taxon-name-part></tp:taxon-name></named-content>; class: <named-content xmlns:xlink="http://www.w3.org/1999/xlink" content-type="dwc:class" xlink:type="simple"><tp:taxon-name><tp:taxon-name-part taxon-name-part-type="class">Insecta</tp:taxon-name-part></tp:taxon-name></named-content>; order: <named-content xmlns:xlink="http://www.w3.org/1999/xlink" content-type="dwc:order" xlink:type="simple"><tp:taxon-name><tp:taxon-name-part taxon-name-part-type="order">Plecoptera</tp:taxon-name-part></tp:taxon-name></named-content>; family: <named-content xmlns:xlink="http://www.w3.org/1999/xlink" content-type="dwc:family" xlink:type="simple"><tp:taxon-name><tp:taxon-name-part taxon-name-part-type="family">Nemouridae</tp:taxon-name-part></tp:taxon-name></named-content>; genus: <named-content xmlns:xlink="http://www.w3.org/1999/xlink" content-type="dwc:genus" xlink:type="simple"><tp:taxon-name><tp:taxon-name-part taxon-name-part-type="genus">Amphinemur</tp:taxon-name-part></tp:taxon-name></named-content>; specificEpithet: <named-content xmlns:xlink="http://www.w3.org/1999/xlink" content-type="dwc:specificEpithet" xlink:type="simple"><tp:taxon-name><tp:taxon-name-part taxon-name-part-type="genus" reg="Amphinemur"/><tp:taxon-name-part taxon-name-part-type="species" reg="voluta">voluta</tp:taxon-name-part></tp:taxon-name></named-content>; scientificNameAuthorship: <named-content xmlns:xlink="http://www.w3.org/1999/xlink" content-type="dwc:scientificNameAuthorship" xlink:type="simple">Li &amp; Yang (2008)</named-content>; <bold>Location:</bold> continent: <named-content xmlns:xlink="http://www.w3.org/1999/xlink" content-type="dwc:continent" xlink:type="simple">Asia</named-content>; country: <named-content xmlns:xlink="http://www.w3.org/1999/xlink" content-type="dwc:country" xlink:type="simple">China</named-content>; countryCode: <named-content xmlns:xlink="http://www.w3.org/1999/xlink" content-type="dwc:countryCode" xlink:type="simple">CN</named-content>; locality: <named-content xmlns:xlink="http://www.w3.org/1999/xlink" content-type="dwc:locality" xlink:type="simple">Guangxi Zhuang Autonomous Region. Maoershan National Natural Reserve</named-content>; <bold>Identification:</bold> identifiedBy: <named-content xmlns:xlink="http://www.w3.org/1999/xlink" content-type="dwc:identifiedBy" xlink:type="simple">Abdur Rehman, Zhu Ya-Fei, Du Yu-Zhou</named-content>; dateIdentified: <named-content xmlns:xlink="http://www.w3.org/1999/xlink" content-type="dwc:dateIdentified" xlink:type="simple">10-02-2024</named-content>; <bold>Event:</bold> year: <named-content xmlns:xlink="http://www.w3.org/1999/xlink" content-type="dwc:year" xlink:type="simple">2020</named-content>; month: <named-content xmlns:xlink="http://www.w3.org/1999/xlink" content-type="dwc:month" xlink:type="simple">8</named-content>; day: <named-content xmlns:xlink="http://www.w3.org/1999/xlink" content-type="dwc:day" xlink:type="simple">29</named-content>; <bold>Record Level:</bold> language: <named-content xmlns:xlink="http://www.w3.org/1999/xlink" content-type="dwc:language" xlink:type="simple">en</named-content>; institutionCode: <named-content xmlns:xlink="http://www.w3.org/1999/xlink" content-type="dwc:institutionCode" xlink:type="simple">ICYZU</named-content>; basisOfRecord: <named-content xmlns:xlink="http://www.w3.org/1999/xlink" content-type="dwc:basisOfRecord" xlink:type="simple">PreservedSpecimen</named-content></p></list-item></list></tp:treatment-sec><tp:treatment-sec sec-type="Description"><title>Description</title><p><bold>Male</bold>: Cervical gills shrunk into ball (Fig. <xref ref-type="fig" rid="F11164597">9</xref>). Hypoproct broad basally and tapered towards tip. Vesicle slender, length approximately 3× width (Fig. <xref ref-type="fig" rid="F11164599">10</xref>B). Tergum 10 weakly sclerotised, with rather large median concavity bearing two groups of tiny black spines along lateral margin. Epiproct trifurcate distally; dorsal sclerite divided into pair of heavily sclerotised, spine-like lateral processes with rounded ventral projection medially (Fig. 11C), distinctly curved, outwards subapically, bearing many spines apically (Fig. <xref ref-type="fig" rid="F11164599">10</xref>). Paraproct divided into three lobes: outer lobe reduced and knob-like; median lobe well developed, mostly sclerotised, strongly curved upwards, with bundle of spirally-arranged spines at membranous tip (Fig. <xref ref-type="fig" rid="F11164599">10</xref>); inner lobe weakly sclerotised, about 1/3 length of the median lobe, with triangular tip (<xref ref-type="bibr" rid="B11180885">Li and Yang 2008</xref>).</p></tp:treatment-sec><tp:treatment-sec sec-type="Distribution"><title>Distribution</title><p>China (Guangxi Zhuang Autonomous Region).</p></tp:treatment-sec><tp:treatment-sec sec-type="Taxon discussion"><title>Taxon discussion</title><p>This species was collected from Maoershan National Natural Reserve, Guangxi Zhuang Autonomous Region; the same collection sites were recorded in <xref ref-type="bibr" rid="B11180885">Li and Yang (2008)</xref>. The cervical gills are shrunk into a ball, which is difficult to distinguish. After slight pressing, it can be seen that there is a cervical gill on each side of the mid-line, one inside and one outside of lateral cervical sclerites and each cervical gill has five branches (Fig. 10B). In addition, the structures of tergum 9, tergum 10, hypoproct, epiproct and paraproct in this specimen are consistent with those described by <xref ref-type="bibr" rid="B11180885">Li and Yang (2008)</xref>. Examining fresh specimens from the type locality, we propose to transfer this species to <italic><tp:taxon-name><tp:taxon-name-part taxon-name-part-type="genus" reg="Amphinemura">Amphinemura</tp:taxon-name-part></tp:taxon-name></italic> Ris, 1902. This species has rather exceptional characteristics; very elongated sausage-shaped cerci while most species of the genus <italic><tp:taxon-name><tp:taxon-name-part taxon-name-part-type="genus" reg="Amphinemura">Amphinemura</tp:taxon-name-part></tp:taxon-name></italic> have rather short cerci, except in several Asian <italic><tp:taxon-name><tp:taxon-name-part taxon-name-part-type="genus" reg="Amphinemura">Amphinemura</tp:taxon-name-part></tp:taxon-name></italic> (e.g. <italic><tp:taxon-name><tp:taxon-name-part taxon-name-part-type="genus" reg="Amphinemura">A.</tp:taxon-name-part><tp:taxon-name-part taxon-name-part-type="species" reg="mamillata">mamillata</tp:taxon-name-part></tp:taxon-name></italic>, <italic><tp:taxon-name><tp:taxon-name-part taxon-name-part-type="genus" reg="Amphinemura">A.</tp:taxon-name-part><tp:taxon-name-part taxon-name-part-type="species" reg="nanlingensis">nanlingensis</tp:taxon-name-part></tp:taxon-name></italic> and <italic><tp:taxon-name><tp:taxon-name-part taxon-name-part-type="genus" reg="Amphinemura">A.</tp:taxon-name-part><tp:taxon-name-part taxon-name-part-type="species" reg="chui">chui</tp:taxon-name-part></tp:taxon-name></italic>). Additionally, we consider this species as belonging the <italic><tp:taxon-name><tp:taxon-name-part taxon-name-part-type="genus" reg="Amphinemura">A.</tp:taxon-name-part><tp:taxon-name-part taxon-name-part-type="species" reg="sinensis">sinensis</tp:taxon-name-part></tp:taxon-name></italic> species group.</p></tp:treatment-sec><tp:treatment-sec><!--Section generated to contain objects referenced in tp:taxon-treatment.--><fig id="F11164597" position="float" orientation="portrait"><object-id xmlns:xlink="http://www.w3.org/1999/xlink" content-type="arpha" xlink:type="simple">91CB7113-B497-54C4-BB20-E8D954F649F8</object-id><object-id xmlns:xlink="http://www.w3.org/1999/xlink" content-type="doi" xlink:type="simple">10.3897/BDJ.12.e121451.figure9</object-id><label>Figure 9.</label><caption><p><italic><tp:taxon-name><tp:taxon-name-part taxon-name-part-type="genus" reg="Amphinemura">Amphinemura</tp:taxon-name-part><tp:taxon-name-part taxon-name-part-type="species" reg="voluta">voluta</tp:taxon-name-part></tp:taxon-name></italic> (Li &amp; Yang, 2008), comb. nov. male. <bold>A</bold> prothorax, ventral view; <bold>B</bold> cervical gills, ventral view.</p></caption><graphic xmlns:xlink="http://www.w3.org/1999/xlink" xlink:href="bdj-12-e121451-g009.png" position="float" id="oo_983659.png" orientation="portrait" xlink:type="simple"><uri content-type="original_file" xlink:type="simple">https://binary.pensoft.net/fig/983659</uri></graphic></fig><fig id="F11164599" position="float" orientation="portrait"><object-id xmlns:xlink="http://www.w3.org/1999/xlink" content-type="arpha" xlink:type="simple">01233010-34E8-5284-A9BE-4907F3E0CAC8</object-id><object-id xmlns:xlink="http://www.w3.org/1999/xlink" content-type="doi" xlink:type="simple">10.3897/BDJ.12.e121451.figure10</object-id><label>Figure 10.</label><caption><p><italic><tp:taxon-name><tp:taxon-name-part taxon-name-part-type="genus" reg="Amphinemura">Amphinemura</tp:taxon-name-part><tp:taxon-name-part taxon-name-part-type="species" reg="voluta">voluta</tp:taxon-name-part></tp:taxon-name></italic> (Li &amp; Yang, 2008), comb. nov. Male terminalia, <bold>A</bold> dorsal view; <bold>B</bold> ventral view; <bold>C</bold> lateral view.</p></caption><graphic xmlns:xlink="http://www.w3.org/1999/xlink" xlink:href="bdj-12-e121451-g010.png" position="float" id="oo_983661.png" orientation="portrait" xlink:type="simple"><uri content-type="original_file" xlink:type="simple">https://binary.pensoft.net/fig/983661</uri></graphic></fig></tp:treatment-sec><ref-list><ref id="B11180885"><element-citation xmlns:xlink="http://www.w3.org/1999/xlink" publication-type="article" xlink:type="simple"><person-group person-group-type="author"><name name-style="western"><surname>Li</surname><given-names>W. H</given-names></name><name name-style="western"><surname>Yang</surname><given-names>D</given-names></name></person-group><year>2008</year><article-title>Two new species of <italic><tp:taxon-name><tp:taxon-name-part taxon-name-part-type="genus" reg="Indonemoura">Indonemoura</tp:taxon-name-part></tp:taxon-name></italic> (<tp:taxon-name><tp:taxon-name-part taxon-name-part-type="order">Plecoptera</tp:taxon-name-part></tp:taxon-name>: <tp:taxon-name><tp:taxon-name-part taxon-name-part-type="family">Nemouridae</tp:taxon-name-part></tp:taxon-name>) from China, with redescription of <italic><tp:taxon-name><tp:taxon-name-part taxon-name-part-type="genus" reg="Indonemoura">Indonemoura</tp:taxon-name-part><tp:taxon-name-part taxon-name-part-type="species" reg="longiplatta">longiplatta</tp:taxon-name-part></tp:taxon-name></italic> (Wu, 1949), comb. n.</article-title><source>Aquatic Insects</source><volume>30</volume><issue>2</issue><fpage>97</fpage><lpage>103</lpage><pub-id pub-id-type="doi">10.1080/01650420701882988</pub-id></element-citation></ref></ref-list></tp:taxon-treatment>
